# Supplementary material for: Synthetic Hexanucleotides as a Tool to Overcome Excessive Neutrophil Activation Caused by CpG-Containing Oligonucleotides
Source: Pathogens. 2021 Apr 28;10(5):530. doi: 10.3390/pathogens10050530 (PMC8146577; doi:10.3390/pathogens10050530)
Supplement: Supplementary file 1 [file pathogens-10-00530-s001.zip]

Archive with 1 entries (1 files):
- pathogens-1136293-supple-revised-v1.pdf
